# Supplementary material for: Chronic Kidney Disease-Associated Defect in Humoral Immune Response Is Driven by Inflammation
Source: Toxins (Basel). 2026 Feb 19;18(2):104. doi: 10.3390/toxins18020104 (PMC12944840; doi:10.3390/toxins18020104)
Supplement: Supplementary file 1 [file toxins-18-00104-s001.zip]

Archive with 1 entries (1 files):
- toxins-4080910-supplementary.pdf
